# Supplementary material for: Monitoring of Astroviruses, Brno-Hantaviruses, Coronaviruses, Influenza Viruses, Bornaviruses, Morbilliviruses, Lyssaviruses and Pestiviruses in Austrian Bats
Source: Viruses. 2024 Jul 31;16(8):1232. doi: 10.3390/v16081232 (PMC11359250; doi:10.3390/v16081232)
Supplement: Supplementary file 1 [file viruses-16-01232-s001.zip]

Archive with 1 entries (1 files):
- viruses-3034809-supplementary.pdf
